# Supplementary material for: A case report of thrombotic complete obstruction of the ascending aorta as a complication of Venoarterial extracorporeal membrane oxygenation support: steps to prevent thrombosis
Source: J Cardiothorac Surg. 2020 Jul 23;15:185. doi: 10.1186/s13019-020-01239-3 (PMC7379763; doi:10.1186/s13019-020-01239-3)
Supplement: Supplementary file 1 — Additional file 1: Table S1. Results of blood examination over time. [file 13019_2020_1239_MOESM1_ESM.xlsx]

## Sheet: Sheet1
	Supplementary Table 1. Blood examination results
		Pre Operation				Post Operation
		POD -15	POD -11	POD -4	POD -2	POD 0	POD 1	POD 2	POD 3	POD 4	POD 5
	WBC (x10^3/μL)	8.8	8.6	6.2	5.7	10.8	10.2	16.4	22	22.5	14.9
	RBC (x10^6/μL)	2.48	2.53	2.81	2.95	2.92	2.62	3.01	2.69	2.93	2.4
	Hb (g/dL)	7.8	7.9	8.6	9.2	9	8.1	9.3	8.3	9	7.1
	Plt (x10^3/μL)	164	195	139	144	109	55	68	40	58	44
	T-Bil (mg/dL)	0.5	0.7	1.1	1.2	2.2	2.2	2.7	4	5.3	7.7
	D-Bil (mg/dL)	0.2	0.2	0.3	0.4	1.2	1.2	1.6	2.6	3.6	5.5
	GOT (U/L)	33	29	16	15	32	208	250	223	317	167
	GPT (U/L)	9	6	5	4	11	23	26	25	32	28
	LDH (U/L)	425	400	407	399	166	401	605	874	1085	1030
	Na (mEq/L)	139	138	138	139	154	152	151	148	152	148
	K (mEq/L)	4.3	4.2	4.2	4.1	4	4.4	4.1	4.2	4.3	4.7
	Cl (mEq/L)	106	104	102	100	119	116	115	112	114	113
	BUN (mg/dL)	14	14	14	18	11	16	24	34	33	49
	Cre (mg/dL)	1.12	1.15	1.25	1.46	1.02	1.4	1.93	2.75	2.23	2.82
	CK (U/L)	2065	822	84	79	249	2692	1995	1170	2501	1427
	CK-MB (U/L)	12				48	279	85	84	185	36
	BNP (pg/dL)	188.9	174.7		169.7	266.7	619.2	380.1	277.2	730.5	73.7
	Troponin I (pg/mL)					3834.2	163322	197809	167428	197518	208341
	CRP (mg/dL)	3.55	3.39	9.23	5.46	0.5	2.9	3.86	15.99	20.91	23.47
	APTT (second)	32.6	32.4	31	31.2	55.2	44.6	34.3	36	40.8	36.5
	PT (%)	52.2	63.9	67.9	73.8	39.5	80.2	63.7	58.1	43.1	44.5
	PT-INR	1.25	1.12	1.09	1.05	1.53	1.03	1.16	1.22	1.39	1.37
	Fibrinogen (mg/dL)	279				112	138	158	248	312	349
	AT III (%)	74.6				38.2	46.4	68	69.5	78.1	61.7
	FDP (μg/mL)	26.5	24.8	22.4	18.3	20.6	9.2	9.3	16.5	11.3	9.6
	*WBC, white blood cells; RBC, red blood cells; Hb, hemoglobin; Plt, platelet; T-Bil, total bilirubin; D-Bil, direct bilirubin; LDH, lactic acid dehydrogenase; GOT, glutamic oxaloacetic transaminase; GPT, glutamic pyruvic transaminase; BUN, blood urea nitrogen; Cre, creatinin; CK, CK-MB, BNP, B-type natriuretic peptide; APTT, activated partial thromboplastin time; PT, prothrombin time; ATIII, anti…
